# Supplementary material for: Transcriptomic analysis of caecal tissue in inbred chicken lines that exhibit heritable differences in resistance to Campylobacter jejuni
Source: BMC Genomics. 2021 Jun 4;22:411. doi: 10.1186/s12864-021-07748-2 (PMC8176612; doi:10.1186/s12864-021-07748-2)
Supplement: Supplementary file 6 — Additional file 6: Table S3. DEGs in the caecal tonsils between line N and line 61 control birds. Analysis compares the gene expression of all six control birds for each line. A fold change greater than 1 indicates genes more highly expressed in line N whereas a fold change less than 1 indicates genes more highly expressed in line 61. FC: fold change, FDR: False Discovery Rate. [file 12864_2021_7748_MOESM6_ESM.xlsx]

## Sheet: Sheet1
Gene ID	Gene name	FC	PValue	FDR
ENSGALG00000042870	lncRNA	201.353	1.19489e-06	4.50509e-05
ENSGALG00000032272	HIST1H4D	186.759	7.70652e-11	1.6017e-08
ENSGALG00000016254	OTC	174.982	1.48891e-08	1.2596e-06
ENSGALG00000042795	lncRNA	160.87	0.000338292	0.00384731
ENSGALG00000040649	LOC112531167	150.219	1.44483e-05	0.000338983
ENSGALG00000032614	CHAT2	123.294	5.96327e-10	8.85198e-08
ENSGALG00000033191	HIST1H4D	114.239	5.32833e-07	2.4339e-05
ENSGALG00000037298	lncRNA	111.339	7.1975e-09	6.85677e-07
ENSGALG00000045876	CD8 alpha chain-like	107.221	4.73697e-11	1.05015e-08
ENSGALG00000029353	lncRNA	103.661	2.82052e-08	2.13167e-06
ENSGALG00000046112	NA	102.411	1.07872e-09	1.44637e-07
ENSGALG00000031818	lncRNA	97.4037	1.65982e-05	0.000378766
ENSGALG00000045515	GIMAP5L	90.6988	2.85586e-06	9.18461e-05
ENSGALG00000037106	lncRNA	90.5092	6.99703e-07	2.94531e-05
ENSGALG00000040358	lncRNA	83.2933	7.7679e-07	3.1812e-05
ENSGALG00000006260	KLHL30	76.4913	6.94837e-05	0.00114956
ENSGALG00000037310	EVX1	63.6419	7.5534e-06	0.000202909
ENSGALG00000039881	NA	62.211	8.90142e-08	5.60621e-06
ENSGALG00000043909	MSMB	57.1705	1.40591e-09	1.78443e-07
ENSGALG00000045284	LOC107049175	54.0932	2.2768e-07	1.22117e-05
ENSGALG00000044917	lncRNA	53.9449	1.85867e-07	1.02331e-05
ENSGALG00000045418	lncRNA	52.7806	5.85848e-08	3.912e-06
ENSGALG00000045535	lncRNA	49.9181	1.46921e-05	0.000342617
ENSGALG00000029700	LOC100857975	49.4296	1.07258e-06	4.18632e-05
ENSGALG00000034200	NA	46.2346	3.66406e-06	0.000113028
ENSGALG00000038845	NA	45.4397	8.73827e-10	1.22093e-07
ENSGALG00000030300	lncRNA	37.2198	3.11154e-14	1.98983e-11
ENSGALG00000042719	lncRNA	37.039	3.01388e-14	1.98983e-11
ENSGALG00000045341	ART7C	36.7637	2.94647e-08	2.1969e-06
ENSGALG00000046344	LOC107050651	32.0172	6.42662e-06	0.000180195
ENSGALG00000036433	MHCIA1	31.3433	1.37675e-15	1.52859e-12
ENSGALG00000046342	PLTGP6L1	30.9352	4.05852e-10	6.36614e-08
ENSGALG00000009269	PTGR2	29.4833	8.14697e-19	4.51532e-15
ENSGALG00000034771	LOC107055482	29.2156	0.000139081	0.00198327
ENSGALG00000045475	LOC112530389	27.3879	0.000211129	0.00271706
ENSGALG00000027166	ART7B	27.0557	6.45607e-07	2.78353e-05
ENSGALG00000032403	EDCH1	26.1768	0.000993991	0.00865746
ENSGALG00000031513	lncRNA	25.5429	1.54579e-05	0.00035697
ENSGALG00000035631	LOC107057277	25.3351	0.00146527	0.0116514
ENSGALG00000040901	HLA-F10AL4	24.7169	2.46516e-10	4.31455e-08
ENSGALG00000029747	ST3GAL4	24.5611	5.30008e-15	4.40623e-12
ENSGALG00000039721	LOC107056388	24.1161	0.00178452	0.0135475
ENSGALG00000041289	lncRNA	23.5454	5.20241e-05	0.000924793
ENSGALG00000042558	lncRNA	23.2204	0.000106752	0.00161801
ENSGALG00000032412	lncRNA	22.7137	2.59839e-08	1.98181e-06
ENSGALG00000030832	AT2	22.603	1.42867e-11	3.89418e-09
ENSGALG00000045861	NA	21.7372	0.000181385	0.00241657
ENSGALG00000044714	LOC101750112	21.2311	2.66123e-09	3.02593e-07
ENSGALG00000045841	lncRNA	20.8657	1.05897e-09	1.44637e-07
ENSGALG00000045400	NA	19.5909	3.81055e-05	0.000745388
ENSGALG00000046019	RHACD8-4L	19.28	1.33347e-06	4.93801e-05
ENSGALG00000031071	VPS8	18.0916	1.02457e-10	1.98087e-08
ENSGALG00000033711	LAMA1	17.8112	0.00571707	0.0308172
ENSGALG00000005327	RBP2	17.4163	0.00200584	0.0147493
ENSGALG00000038029	LOC112533402	17.3066	8.44678e-07	3.40885e-05
ENSGALG00000036378	TBR1	15.328	0.000278044	0.00333361
ENSGALG00000044940	GCNT3	14.0911	6.21368e-10	9.06271e-08
ENSGALG00000029566	lncRNA	13.282	2.34157e-08	1.82785e-06
ENSGALG00000009909	PRPH2	13.2341	7.70853e-06	0.00020573
ENSGALG00000033498	HSPA5	13.163	2.3901e-08	1.85702e-06
ENSGALG00000029256	lncRNA	13.0739	5.49175e-12	1.72285e-09
ENSGALG00000007538	LOC107052078	12.9537	0.000820064	0.00751807
ENSGALG00000034946	lncRNA	12.904	0.000499652	0.00520118
ENSGALG00000031392	lncRNA	12.8665	0.000256773	0.00316015
ENSGALG00000034566	NA	12.7489	3.20727e-09	3.48544e-07
ENSGALG00000044631	LOC112530389	12.6246	8.40111e-06	0.000219977
ENSGALG00000045519	lncRNA	12.3418	5.40354e-05	0.000942757
ENSGALG00000012984	MYO5B	12.2167	2.43115e-08	1.87328e-06
ENSGALG00000025899	LOC112532351	12.0792	0.00122915	0.0101626
ENSGALG00000045195	LOC112530389	12.0573	4.15647e-07	2.01486e-05
ENSGALG00000034219	MHCBL2	11.6528	1.39165e-12	6.25375e-10
ENSGALG00000035675	CCDC57	11.6005	4.24203e-12	1.41064e-09
ENSGALG00000046435	NA	11.5624	1.31631e-08	1.13991e-06
ENSGALG00000026089	SLC26A6	10.5211	0.000692922	0.0066906
ENSGALG00000039403	GRM8	10.3781	9.06557e-09	8.37407e-07
ENSGALG00000042892	YF6	10.3419	5.78893e-06	0.000166527
ENSGALG00000041918	CPA6	10.1706	9.68406e-05	0.00149366
ENSGALG00000041329	lncRNA	9.56879	1.31882e-10	2.45418e-08
ENSGALG00000000871	MADPRT	9.53342	3.29398e-07	1.67489e-05
ENSGALG00000021136	VPREB3	9.41776	0.000970238	0.00850852
ENSGALG00000037951	HSD3B1	9.3246	1.48351e-07	8.56471e-06
ENSGALG00000011970	CHADL	9.29515	1.73002e-14	1.25066e-11
ENSGALG00000013548	GZMA	9.18488	1.46355e-06	5.29011e-05
ENSGALG00000035332	lncRNA	8.96147	1.05803e-08	9.56079e-07
ENSGALG00000030077	lncRNA	8.89662	1.21684e-06	4.56715e-05
ENSGALG00000032132	lncRNA	8.87273	1.68439e-05	0.0003826
ENSGALG00000028988	ART7C	8.79892	4.15763e-08	2.92919e-06
ENSGALG00000034845	lncRNA	8.73761	1.28049e-19	2.12907e-15
ENSGALG00000046356	LOC107050362	7.92062	0.000418198	0.0045358
ENSGALG00000033672	NA	7.85713	1.37901e-15	1.52859e-12
ENSGALG00000036801	NA	7.77827	1.05599e-07	6.40799e-06
ENSGALG00000008047	LOC107053451	7.72531	1.87588e-07	1.02938e-05
ENSGALG00000033619	RANBP2L	7.63266	3.16931e-06	0.000100565
ENSGALG00000044913	lncRNA	7.55178	6.71644e-12	2.03044e-09
ENSGALG00000031484	lncRNA	7.47147	4.08761e-06	0.00012425
ENSGALG00000043865	CD8 alpha chain-like	7.35924	7.12758e-05	0.00117221
ENSGALG00000033081	lncRNA	7.29291	0.000695119	0.00670502
ENSGALG00000039480	B12 BG region	7.1972	1.97601e-12	7.64071e-10
ENSGALG00000036110	NA	7.06907	8.49552e-10	1.19708e-07
ENSGALG00000032385	PFKFB1	7.04874	2.79316e-14	1.93507e-11
ENSGALG00000029271	lncRNA	7.01738	0.00120866	0.0100533
ENSGALG00000041859	lncRNA	7.003	0.000163259	0.00223233
ENSGALG00000009268	FGG	6.82668	0.000247088	0.00306592
ENSGALG00000039645	lncRNA	6.75848	1.64338e-15	1.70778e-12
ENSGALG00000015028	RFLB	6.66281	0.00300281	0.0195106
ENSGALG00000043742	lncRNA	6.64309	0.00338858	0.0212371
ENSGALG00000010173	KCNV2	6.56423	0.00299288	0.0194614
ENSGALG00000044427	MZB1	6.48571	0.000882686	0.00795296
ENSGALG00000007596	MCT2L	6.39522	9.91239e-08	6.10419e-06
ENSGALG00000040577	NA	6.3683	1.63561e-06	5.74952e-05
ENSGALG00000039712	DHRS7C	6.35864	2.76156e-05	0.000569682
ENSGALG00000031826	MYOT	6.31408	5.11274e-08	3.49833e-06
ENSGALG00000045392	lncRNA	6.28691	0.000118823	0.00176399
ENSGALG00000000722	EAAT5L	6.2545	6.99238e-08	4.5593e-06
ENSGALG00000010822	SPATA4	6.20473	2.72705e-07	1.43037e-05
ENSGALG00000039268	immunoglobulin light chain pseudogene variable region	6.19082	7.57462e-05	0.00122871
ENSGALG00000030197	RHACD8-4L	6.15337	1.68967e-05	0.000383275
ENSGALG00000039894	lncRNA	6.13868	0.000182915	0.00243307
ENSGALG00000029667	lncRNA	5.98249	0.000709431	0.00678152
ENSGALG00000044528	LOC112530388	5.97706	0.000390545	0.00428255
ENSGALG00000006809	POU2AF1	5.79138	0.00269214	0.0181003
ENSGALG00000005537	ASB14	5.78222	2.97916e-07	1.54795e-05
ENSGALG00000043931	lncRNA	5.70188	0.00482392	0.0272258
ENSGALG00000034721	pseudo-Ig lambda-chain V1 region	5.67495	0.000343809	0.00388718
ENSGALG00000045960	LOC112530389	5.62413	0.00126565	0.0103732
ENSGALG00000005937	pseudo-Ig lambda-chain V1 region	5.61431	0.000121141	0.00179034
ENSGALG00000046208	lncRNA	5.54882	7.65935e-06	0.000205076
ENSGALG00000043945	LOC112530389	5.52496	0.000363342	0.00405456
ENSGALG00000028659	BLEC1	5.50881	1.14402e-05	0.000281038
ENSGALG00000031752	SLC9A5	5.43271	5.81095e-07	2.56283e-05
ENSGALG00000043121	ZNF226L	5.41406	2.54167e-12	8.99158e-10
ENSGALG00000043934	lncRNA	5.40717	1.87849e-09	2.2966e-07
ENSGALG00000005601	DNAH12	5.40046	8.98829e-08	5.63956e-06
ENSGALG00000042068	VH26-like	5.34098	0.000516851	0.00533769
ENSGALG00000007109	APOA4	5.29529	0.000261545	0.00319828
ENSGALG00000039647	lncRNA	5.26084	5.45741e-05	0.000951156
ENSGALG00000019019	NTRK1	5.25986	0.00241411	0.0167597
ENSGALG00000007867	SLC9A5	5.25279	4.89651e-07	2.29336e-05
ENSGALG00000033907	CCDC178	5.25225	0.00323504	0.0205615
ENSGALG00000039218	lncRNA	5.24596	0.00114533	0.00968141
ENSGALG00000044159	LOC112530388	5.19931	5.34598e-05	0.000937633
ENSGALG00000034134	ZNF302	5.12087	1.75702e-16	5.26508e-13
ENSGALG00000030132	NA	5.1096	2.86175e-06	9.18576e-05
ENSGALG00000044225	zinc finger protein 132-like	5.07732	0.0030851	0.0198054
ENSGALG00000008150	RASAL1	5.02641	0.00197456	0.014598
ENSGALG00000041843	NA	4.94691	8.91676e-06	0.000230933
ENSGALG00000028367	BZFP2	4.93117	2.54376e-13	1.32172e-10
ENSGALG00000044882	NA	4.90494	8.92702e-11	1.74623e-08
ENSGALG00000014280	AICDA	4.90459	0.00255392	0.0174533
ENSGALG00000004742	BMP15	4.85268	3.12867e-05	0.000633622
ENSGALG00000026367	FAM43B	4.82423	2.74088e-09	3.05856e-07
ENSGALG00000011551	JCHAIN	4.80336	0.000122603	0.00180559
ENSGALG00000007530	LOC428714	4.73331	7.85889e-07	3.20269e-05
ENSGALG00000030546	CLEC19A	4.69854	8.90973e-05	0.00139494
ENSGALG00000037565	lncRNA	4.66661	0.000540073	0.0055057
ENSGALG00000037692	lncRNA	4.66475	0.00205464	0.014963
ENSGALG00000006217	S100B	4.61014	2.93937e-08	2.1969e-06
ENSGALG00000042932	ZNF629L	4.57836	0.000524053	0.00539531
ENSGALG00000001963	STYXL1	4.57645	1.39797e-06	5.11983e-05
ENSGALG00000030234	lncRNA	4.5553	1.5524e-05	0.000357998
ENSGALG00000010980	STK31	4.50376	0.000215647	0.00276117
ENSGALG00000009069	CAPN14	4.48004	0.000822031	0.00752638
ENSGALG00000030653	pseudo-Ig lambda-chain V1 region	4.47468	0.000655805	0.0063991
ENSGALG00000042211	NA	4.46088	6.10551e-05	0.00103694
ENSGALG00000007526	ES1ML2	4.45351	0.0020611	0.0149781
ENSGALG00000007288	SNTN	4.45016	0.00075121	0.0070767
ENSGALG00000043353	lncRNA	4.44459	0.000651211	0.00636174
ENSGALG00000043398	RCVRN	4.44341	4.65155e-07	2.19097e-05
ENSGALG00000029532	CXCL13L3	4.44161	0.00483314	0.0272317
ENSGALG00000046024	LOC112530388	4.4393	0.00997353	0.0450258
ENSGALG00000001559	ZP3	4.39654	0.00204717	0.0149326
ENSGALG00000037165	YF5	4.35606	0.000125401	0.0018394
ENSGALG00000038918	RHACD8-4L	4.35238	0.000307076	0.00358497
ENSGALG00000033758	lncRNA	4.333	2.08032e-11	5.37944e-09
ENSGALG00000025639	SNORA31	4.32877	2.67523e-09	3.02593e-07
ENSGALG00000019738	FBXO47	4.31383	0.00477707	0.0270564
ENSGALG00000014962	FAM26F	4.30819	1.66247e-05	0.000378766
ENSGALG00000038051	EVI5L	4.29451	2.40814e-10	4.25959e-08
ENSGALG00000038642	NA	4.28403	0.000443875	0.00474618
ENSGALG00000029446	LOC419112	4.27934	1.11977e-06	4.28996e-05
ENSGALG00000044852	MR1	4.27131	4.83094e-06	0.000142418
ENSGALG00000005076	GUCY1B4	4.26599	1.58238e-09	1.9932e-07
ENSGALG00000026466	MHCIA1	4.2579	1.28713e-09	1.65901e-07
ENSGALG00000016502	TP53I3	4.2276	1.18569e-10	2.26604e-08
ENSGALG00000033333	NA	4.2114	6.55785e-07	2.8175e-05
ENSGALG00000043551	NA	4.15276	0.00170007	0.0130444
ENSGALG00000016678	IL17A	4.14789	0.00745529	0.036794
ENSGALG00000042499	lncRNA	4.10359	5.38486e-07	2.45046e-05
ENSGALG00000033698	DLGAP2	4.08615	5.36877e-11	1.17456e-08
ENSGALG00000039210	lncRNA	4.08554	5.61507e-05	0.000970496
ENSGALG00000031656	EYA4	4.06759	0.00827262	0.0395256
ENSGALG00000037111	lncRNA	4.04002	0.00335022	0.021092
ENSGALG00000031306	BHLHA15	4.0368	0.000877493	0.00792508
ENSGALG00000029618	AGBL2	4.03527	3.0961e-10	5.09691e-08
ENSGALG00000038456	lncRNA	3.99089	6.76049e-06	0.000186428
ENSGALG00000009262	FGB	3.98688	0.00808896	0.0389164
ENSGALG00000018276	gga-mir-126	3.97995	4.00182e-08	2.85404e-06
ENSGALG00000045137	lncRNA	3.95742	1.89714e-12	7.51718e-10
ENSGALG00000036367	lncRNA	3.94945	0.000146452	0.00206906
ENSGALG00000009266	FGA	3.94894	0.00425182	0.0250158
ENSGALG00000026658	LACTBL1	3.9444	1.09809e-09	1.44637e-07
ENSGALG00000035568	lncRNA	3.91608	1.45221e-06	5.26682e-05
ENSGALG00000021139	IGLL1	3.90222	0.000373684	0.00413114
ENSGALG00000039419	lncRNA	3.89446	3.04282e-09	3.32849e-07
ENSGALG00000034090	lncRNA	3.89375	0.00188455	0.0140829
ENSGALG00000031769	lncRNA	3.89328	1.12089e-05	0.000276926
ENSGALG00000010935	PTPRQ	3.89162	0.000203161	0.00263696
ENSGALG00000042285	VH26L10	3.83884	0.00052557	0.00540758
ENSGALG00000020906	GAS2L2	3.82615	0.000489583	0.00512613
ENSGALG00000035810	NA	3.82408	4.37109e-07	2.08118e-05
ENSGALG00000042505	DSEL	3.80877	8.06972e-11	1.65226e-08
ENSGALG00000028496	NF-kappa-B inhibitor delta-like	3.80643	0.00611532	0.0321668
ENSGALG00000029942	lncRNA	3.78453	0.000161692	0.00222007
ENSGALG00000010873	DHRS9	3.7579	8.75634e-05	0.0013761
ENSGALG00000031423	DMRTA2	3.7469	0.00669398	0.0341938
ENSGALG00000006576	GRM3	3.74473	9.42876e-05	0.00146697
ENSGALG00000005000	COMTD1	3.73864	1.61386e-09	2.01756e-07
ENSGALG00000033235	LOC112532872	3.71389	2.12294e-12	8.02231e-10
ENSGALG00000027090	LOC422926	3.70275	1.29592e-06	4.83121e-05
ENSGALG00000042575	lncRNA	3.69182	0.000237343	0.00298059
ENSGALG00000027959	U3	3.66954	0.000995356	0.00866028
ENSGALG00000037561	NA	3.65261	1.23195e-05	0.000297727
ENSGALG00000044449	LAG3	3.61009	0.00152606	0.0119946
ENSGALG00000034495	lncRNA	3.60369	3.65287e-07	1.81845e-05
ENSGALG00000046385	LOC107049125	3.58587	5.3738e-06	0.00015648
ENSGALG00000009640	CHRM5	3.57328	0.00035505	0.00399419
ENSGALG00000034504	FAM20CL	3.56063	0.000152767	0.0021345
ENSGALG00000044922	NA	3.53135	0.00102442	0.00885291
ENSGALG00000045406	IGSF1L9	3.51258	0.00391554	0.0236301
ENSGALG00000005752	ABCA4	3.5092	0.000180309	0.00240417
ENSGALG00000038700	lncRNA	3.49405	2.71257e-07	1.42727e-05
ENSGALG00000010490	DPYSL4	3.49143	0.000163566	0.00223468
ENSGALG00000033852	REEP6	3.45165	0.00622063	0.0325867
ENSGALG00000034969	lncRNA	3.45152	0.00711366	0.0356584
ENSGALG00000044811	lncRNA	3.44418	0.000760309	0.00714218
ENSGALG00000000081	IL4I1	3.43594	0.006772	0.0344547
ENSGALG00000044688	lncRNA	3.43047	5.20562e-09	5.24569e-07
ENSGALG00000025257	gga-mir-1674	3.41644	0.000249732	0.00308721
ENSGALG00000016667	AvBD10	3.41291	0.00721039	0.0359806
ENSGALG00000006168	LRRC18	3.40964	0.00221088	0.0157837
ENSGALG00000020895	LOC419333	3.39482	0.00947477	0.0432855
ENSGALG00000031916	ZP1	3.39421	3.43844e-08	2.51855e-06
ENSGALG00000043617	lncRNA	3.3837	0.0010066	0.00874013
ENSGALG00000005007	DUSP13L	3.38029	0.00177551	0.0135052
ENSGALG00000030930	LOC421506	3.3611	4.82907e-06	0.000142418
ENSGALG00000036503	lncRNA	3.35796	0.00634344	0.0329639
ENSGALG00000036045	lncRNA	3.35678	0.00985675	0.0446076
ENSGALG00000024122	TNFRSF13B	3.35313	0.00351294	0.0217379
ENSGALG00000029309	CHIR-B5	3.32643	0.00267688	0.0180562
ENSGALG00000045916	PRF1	3.31872	3.54212e-06	0.000110018
ENSGALG00000023584	FAM19A5	3.30546	0.000101012	0.00154085
ENSGALG00000030566	lncRNA	3.29263	8.98893e-06	0.00023244
ENSGALG00000001934	OPN4	3.28757	0.00461723	0.0264453
ENSGALG00000031177	lncRNA	3.27876	7.37687e-07	3.05112e-05
ENSGALG00000027534	GM2A	3.27573	1.69067e-12	7.20791e-10
ENSGALG00000027051	CCLi9	3.2744	9.1102e-05	0.00142498
ENSGALG00000004446	NPFFR1	3.25684	4.71863e-05	0.000870773
ENSGALG00000040954	GPR37	3.24562	0.000176384	0.0023613
ENSGALG00000014736	NA	3.2427	0.0012154	0.0100891
ENSGALG00000000639	LRRN2	3.24232	7.81783e-08	4.97293e-06
ENSGALG00000028519	CCR10	3.23757	0.0030733	0.0197678
ENSGALG00000005957	SLC6A14	3.2251	0.00223586	0.0159003
ENSGALG00000040159	NA	3.22329	0.00191763	0.0142916
ENSGALG00000045776	CPN2	3.20613	6.93893e-06	0.0001907
ENSGALG00000009929	SOST	3.19553	0.000238434	0.00298977
ENSGALG00000005801	CHRNA4	3.16579	0.00258444	0.0176257
ENSGALG00000043818	LOC107050134	3.16309	0.00020081	0.00261257
ENSGALG00000045316	NA	3.16127	0.00121813	0.0101017
ENSGALG00000040179	lncRNA	3.1496	5.22073e-10	7.96377e-08
ENSGALG00000030700	NA	3.14923	4.92483e-05	0.000893577
ENSGALG00000033787	LOC100857570	3.14871	0.000245816	0.00305469
ENSGALG00000029197	KIRREL3	3.14667	5.27988e-08	3.59789e-06
ENSGALG00000044739	LOC107049264	3.14624	0.00156523	0.0122068
ENSGALG00000028382	gga-mir-3524a	3.14577	0.00497302	0.0277938
ENSGALG00000036669	lncRNA	3.14308	0.00286577	0.0188262
ENSGALG00000044083	NOL8	3.14057	0.000289554	0.00343887
ENSGALG00000039107	lncRNA	3.13959	0.0105041	0.0466112
ENSGALG00000043861	IQCM	3.13718	6.16683e-07	2.68418e-05
ENSGALG00000037642	SLC23A1	3.1365	3.31946e-07	1.6827e-05
ENSGALG00000011524	PPEF2	3.13304	2.81077e-07	1.46503e-05
ENSGALG00000042429	lncRNA	3.13295	0.000144671	0.00204718
ENSGALG00000008666	CTLA4	3.13161	0.0115218	0.0496045
ENSGALG00000007546	LOC422308	3.13153	0.00240393	0.0167221
ENSGALG00000029298	F5	3.12004	4.87118e-08	3.36071e-06
ENSGALG00000017040	C4A	3.1133	0.00728919	0.0362104
ENSGALG00000042038	lncRNA	3.07785	0.00196292	0.0145378
ENSGALG00000030638	NA	3.0599	0.000442341	0.00473282
ENSGALG00000015404	KIF20AL	3.05042	0.000294808	0.00348633
ENSGALG00000035594	MYH7	3.04098	0.00688959	0.0348496
ENSGALG00000038437	lncRNA	3.00869	3.69063e-07	1.83177e-05
ENSGALG00000045508	LOC112530389	2.9954	0.00265027	0.0179495
ENSGALG00000046551	LOC771994	2.99527	5.40878e-07	2.45046e-05
ENSGALG00000007753	POLL	2.97582	7.69908e-05	0.00124647
ENSGALG00000002549	RGS1	2.9691	0.0039098	0.023605
ENSGALG00000028658	KBTBD3	2.96464	8.73448e-11	1.72891e-08
ENSGALG00000040942	EFCAB5	2.96266	1.89285e-08	1.53524e-06
ENSGALG00000028620	COL7A1	2.9621	0.000544447	0.00552685
ENSGALG00000006041	BNC1	2.95991	0.00107578	0.00922486
ENSGALG00000016744	GABRA5	2.95966	0.00199456	0.0147067
ENSGALG00000046455	SLC45A3	2.95168	2.64387e-06	8.61953e-05
ENSGALG00000034021	lncRNA	2.94553	0.000616516	0.0061053
ENSGALG00000044755	RHACD8-4L	2.94253	0.00135659	0.0109548
ENSGALG00000011722	STRA8	2.93188	5.02307e-05	0.000900956
ENSGALG00000038328	ANKRD33B	2.91764	0.00968074	0.0440147
ENSGALG00000001084	ATP8B3	2.91007	1.08887e-09	1.44637e-07
ENSGALG00000021183	CFAP161	2.90182	0.000843797	0.00770022
ENSGALG00000031197	Mt_tRNA	2.89611	6.60201e-07	2.82916e-05
ENSGALG00000031954	lncRNA	2.88688	6.84894e-07	2.90504e-05
ENSGALG00000012830	IRF4	2.88541	0.00405668	0.0241758
ENSGALG00000044087	KCTD19	2.86006	0.00232567	0.0163367
ENSGALG00000036081	lncRNA	2.85448	0.00255238	0.0174533
ENSGALG00000026761	LIN28B	2.84468	0.0100696	0.0452773
ENSGALG00000029240	lncRNA	2.83425	7.8361e-08	4.97293e-06
ENSGALG00000003690	NA	2.8308	0.000263653	0.00321862
ENSGALG00000011671	SLC15A2	2.82612	1.30103e-06	4.83944e-05
ENSGALG00000035392	Mt_tRNA	2.81188	5.44283e-06	0.000157937
ENSGALG00000046270	NA	2.79735	7.24484e-06	0.000196509
ENSGALG00000046170	SULT2B1L2	2.79484	0.000174147	0.0023441
ENSGALG00000016565	CHRNA2	2.79137	0.00400867	0.0239756
ENSGALG00000045218	MYO18B	2.77215	0.000484458	0.00508207
ENSGALG00000033466	lncRNA	2.77176	5.81231e-05	0.000997331
ENSGALG00000035531	lncRNA	2.77108	0.000144112	0.00204102
ENSGALG00000010223	GLIPR1	2.7699	0.011527	0.0496139
ENSGALG00000036530	PRPF19L	2.76662	4.10752e-15	3.79421e-12
ENSGALG00000038679	lncRNA	2.76653	0.000775205	0.00725751
ENSGALG00000033680	MHCIY	2.76605	0.000137408	0.00196278
ENSGALG00000045559	lncRNA	2.76261	1.4999e-05	0.000347704
ENSGALG00000013281	LOC107049033	2.75963	0.000131855	0.0019064
ENSGALG00000023787	apoptosis-inducing factor 3-like	2.75735	0.000171141	0.00231724
ENSGALG00000045540	CLC2DL3	2.75214	5.28582e-12	1.69014e-09
ENSGALG00000041744	OTOS	2.74903	1.96332e-05	0.000430661
ENSGALG00000044794	NA	2.74226	0.0010792	0.00923345
ENSGALG00000012464	SOUL	2.73749	0.00459054	0.026356
ENSGALG00000005515	CRYBB3	2.73091	0.000189199	0.00248681
ENSGALG00000040160	NA	2.72337	7.31089e-07	3.03137e-05
ENSGALG00000040438	NA	2.72337	7.31089e-07	3.03137e-05
ENSGALG00000031186	MEI1	2.71025	1.44438e-10	2.63908e-08
ENSGALG00000020316	IL13RA2	2.7084	0.00541398	0.0296992
ENSGALG00000027147	SUB1L1	2.7018	0.00719624	0.0359243
ENSGALG00000042889	lncRNA	2.70138	0.00774883	0.0377585
ENSGALG00000008411	GHRL	2.69331	1.37875e-05	0.000326096
ENSGALG00000007114	APOA1	2.68634	0.00027617	0.00332745
ENSGALG00000044623	lncRNA	2.68577	9.82486e-05	0.00150978
ENSGALG00000044911	NA	2.6849	0.00845157	0.0400354
ENSGALG00000009926	HAAO	2.68338	0.000703497	0.00675349
ENSGALG00000045668	KCNU1	2.67499	0.0031329	0.020052
ENSGALG00000042588	lncRNA	2.67164	0.00113873	0.00964035
ENSGALG00000006165	WDFY4	2.67139	0.0110016	0.0481458
ENSGALG00000046062	ZNF831	2.6698	0.00585078	0.0312599
ENSGALG00000039826	CNGA3	2.66118	0.000542763	0.00552296
ENSGALG00000015176	GNA14	2.63659	0.000436178	0.00467591
ENSGALG00000015216	SYK	2.63128	0.00819615	0.039307
ENSGALG00000010337	GPR149	2.62977	3.54295e-07	1.76903e-05
ENSGALG00000028115	SFN	2.62392	0.000956909	0.0084406
ENSGALG00000034719	lncRNA	2.62176	6.56492e-06	0.000182839
ENSGALG00000015488	GJA8	2.62094	0.000739736	0.00698047
ENSGALG00000000164	MYBPH	2.61667	0.00699785	0.0352313
ENSGALG00000043595	LOC100858995	2.61647	0.00544853	0.0298002
ENSGALG00000019755	CD300L-S1	2.60843	2.14325e-06	7.30242e-05
ENSGALG00000044856	LOC112530389	2.60487	0.00100716	0.00874013
ENSGALG00000033375	LOC100857302	2.60424	0.00219242	0.0156856
ENSGALG00000044057	lncRNA	2.60382	0.00466193	0.0266097
ENSGALG00000005655	TSPEAR	2.60327	0.000331366	0.00378668
ENSGALG00000025602	SNORA44	2.60284	0.000140571	0.00199767
ENSGALG00000046426	KCNA3	2.60186	0.000901079	0.0080854
ENSGALG00000030793	KCNE2	2.59029	1.22927e-08	1.08143e-06
ENSGALG00000009033	FAM183A	2.57569	0.00097327	0.0085138
ENSGALG00000022750	GPR18	2.57522	0.00303297	0.0196006
ENSGALG00000005430	ALS2CL	2.57289	9.77155e-12	2.80124e-09
ENSGALG00000008309	FGL2	2.57179	3.37153e-08	2.48046e-06
ENSGALG00000004538	TNN	2.56871	6.99847e-05	0.0011544
ENSGALG00000010891	ABCB11	2.56504	0.000919925	0.00820579
ENSGALG00000005547	PIK3AP1	2.55111	0.00999687	0.0450944
ENSGALG00000023843	FRMD7	2.54993	5.3046e-07	2.4339e-05
ENSGALG00000041965	MIOX	2.52994	8.22006e-05	0.0013104
ENSGALG00000037917	PAICS	2.51742	2.4445e-05	0.000520419
ENSGALG00000045115	FCER2	2.51257	0.000591874	0.00591767
ENSGALG00000023526	ZNF831	2.51111	0.00614266	0.0322698
ENSGALG00000027407	GPR132	2.50591	0.0106663	0.0470796
ENSGALG00000035685	Mt_tRNA	2.50412	2.878e-06	9.22014e-05
ENSGALG00000011250	ASIC4	2.49822	0.000297732	0.00350694
ENSGALG00000046005	NA	2.49716	0.00364827	0.0223754
ENSGALG00000043921	lncRNA	2.48628	1.12613e-06	4.29454e-05
ENSGALG00000002314	CDHR1	2.47528	0.00963469	0.0438517
ENSGALG00000027897	DTX1	2.46892	0.0042514	0.0250158
ENSGALG00000003134	ARL2	2.4677	0.00148404	0.0117633
ENSGALG00000042455	lncRNA	2.46593	0.00582952	0.0311864
ENSGALG00000027353	C10orf71	2.46562	0.000172199	0.00232777
ENSGALG00000025513	gga-mir-1598	2.46253	0.000467778	0.00495398
ENSGALG00000000136	Blec2	2.45103	0.00249956	0.0171906
ENSGALG00000043364	DDX25	2.45073	0.000678549	0.00658624
ENSGALG00000015347	ZPLD1	2.44019	0.00210432	0.0152191
ENSGALG00000042544	lncRNA	2.43103	0.00794397	0.0384413
ENSGALG00000002728	SLC16A3	2.43006	3.86481e-07	1.89968e-05
ENSGALG00000015053	GLDC	2.42214	0.00200467	0.0147493
ENSGALG00000029546	lncRNA	2.41678	7.21679e-09	6.85677e-07
ENSGALG00000008166	TLR15	2.41038	0.00885541	0.0413238
ENSGALG00000001149	ADGRG5	2.40712	0.00469123	0.0267402
ENSGALG00000032841	lncRNA	2.40651	1.10032e-09	1.44637e-07
ENSGALG00000007713	CD300LG	2.39964	0.00011708	0.00174279
ENSGALG00000015133	GPR15	2.39908	0.000871474	0.00789279
ENSGALG00000034897	lncRNA	2.38914	0.00869507	0.040886
ENSGALG00000043569	NME5	2.38891	6.94278e-10	9.95152e-08
ENSGALG00000035007	USP35	2.38475	0.000338522	0.00384731
ENSGALG00000031092	Blec3	2.3846	7.20665e-07	3.01068e-05
ENSGALG00000032854	ACP5	2.38365	1.0658e-06	4.16967e-05
ENSGALG00000040572	lncRNA	2.38327	1.02002e-06	4.05077e-05
ENSGALG00000035512	lncRNA	2.38005	3.7699e-08	2.72531e-06
ENSGALG00000001006	TP73	2.3786	0.00448095	0.0259282
ENSGALG00000015057	DDO	2.36521	0.000162672	0.00222773
ENSGALG00000041921	CWH43	2.36485	1.80585e-05	0.000404117
ENSGALG00000014412	CSTA	2.36106	0.000632269	0.00622055
ENSGALG00000026092	HRH4	2.35008	0.000285975	0.00340528
ENSGALG00000008980	VWA2	2.34886	0.0046073	0.0264066
ENSGALG00000039623	LOC107049660	2.34125	0.00407404	0.0242618
ENSGALG00000010752	CDCP2	2.33562	4.93894e-05	0.000893577
ENSGALG00000024018	lncRNA	2.33358	0.00671866	0.0342567
ENSGALG00000036399	lncRNA	2.33333	4.66003e-05	0.000864759
ENSGALG00000035051	CACNA1I	2.32879	0.000888776	0.00799225
ENSGALG00000012446	ELFN2	2.32812	0.00305686	0.0196849
ENSGALG00000010867	TACSTD2	2.325	2.21937e-08	1.74064e-06
ENSGALG00000030214	IL36RN	2.32078	1.27474e-06	4.76295e-05
ENSGALG00000026875	PERM1	2.31941	0.00020302	0.00263696
ENSGALG00000035546	lncRNA	2.31932	0.00477512	0.0270564
ENSGALG00000037346	lncRNA	2.31817	0.0115969	0.0497861
ENSGALG00000035215	lncRNA	2.3174	6.6308e-05	0.00110361
ENSGALG00000038144	lncRNA	2.30998	0.00281927	0.0186238
ENSGALG00000044935	GIMAP7L2	2.30857	0.00854671	0.0403481
ENSGALG00000031956	LOC100857570	2.30525	0.000785499	0.00730453
ENSGALG00000043142	PCDHA3	2.30339	5.67849e-10	8.5833e-08
ENSGALG00000008417	CFAP58	2.30131	0.000565777	0.00569786
ENSGALG00000019276	SLCO1B1	2.29825	0.00214518	0.015414
ENSGALG00000006083	LMINA	2.29667	3.71578e-06	0.0001142
ENSGALG00000038711	lncRNA	2.29618	0.00656033	0.0337161
ENSGALG00000042440	lncRNA	2.29046	0.00629096	0.0328158
ENSGALG00000005493	ITGB1BP2	2.28632	0.00647355	0.0333846
ENSGALG00000012407	LRP1B	2.27601	2.67194e-05	0.000556025
ENSGALG00000037822	lncRNA	2.27354	0.00036431	0.00406264
ENSGALG00000027053	AKAIN1	2.27271	5.78208e-05	0.000993875
ENSGALG00000016648	ARSD	2.27217	2.21198e-06	7.46016e-05
ENSGALG00000021442	CARMIL2	2.27189	0.0108206	0.0474859
ENSGALG00000013168	IAPP	2.2717	0.00267268	0.0180425
ENSGALG00000017016	FAM124A	2.25747	0.0114238	0.0493105
ENSGALG00000016590	TLR7	2.25699	0.00622528	0.0325906
ENSGALG00000008696	WDR63	2.25448	1.57863e-06	5.62054e-05
ENSGALG00000036444	lncRNA	2.25124	0.000439476	0.00470823
ENSGALG00000039214	LOC107052934	2.25049	5.93495e-06	0.000168808
ENSGALG00000013180	SLC6A18	2.25	0.00381525	0.0231688
ENSGALG00000016905	SLITRK1	2.24862	0.00499819	0.0279135
ENSGALG00000013073	UPP1	2.24654	0.00496439	0.0277878
ENSGALG00000035599	CD24	2.23976	0.00263476	0.0178736
ENSGALG00000005811	COL7A1	2.2281	0.00200717	0.0147493
ENSGALG00000016945	CNMD	2.22797	0.0101041	0.0453982
ENSGALG00000032855	lncRNA	2.22645	0.00341933	0.0213814
ENSGALG00000010902	CERS6	2.22267	0.000259022	0.00318076
ENSGALG00000006292	ACTR3B	2.22077	0.00367636	0.0225062
ENSGALG00000005402	DYNLRB2	2.21937	6.02787e-05	0.0010269
ENSGALG00000045049	lncRNA	2.21403	0.00928012	0.0426834
ENSGALG00000039927	lncRNA	2.20784	0.00573277	0.0308462
ENSGALG00000005305	ACKR2	2.20381	0.00913406	0.0421921
ENSGALG00000028346	LOC107055206	2.20217	0.00237272	0.0165483
ENSGALG00000044408	LOC101748084	2.19763	0.00502633	0.0279976
ENSGALG00000046043	CHIR-B4	2.1933	0.0103562	0.0460984
ENSGALG00000029211	FKBP6	2.19298	0.000948272	0.0083822
ENSGALG00000010435	RASGRP3	2.19216	0.00937817	0.0430035
ENSGALG00000046645	lncRNA	2.18479	0.004636	0.0265345
ENSGALG00000041847	lncRNA	2.18158	0.00663468	0.0339744
ENSGALG00000012092	ESYT3	2.17984	0.000706276	0.00676845
ENSGALG00000046196	lncRNA	2.17809	5.32683e-05	0.000937142
ENSGALG00000040044	LOC107049826	2.17556	0.000497285	0.00518811
ENSGALG00000037641	Mt_tRNA	2.17326	0.003331	0.0210347
ENSGALG00000046159	KNG1	2.16975	0.00314697	0.0201094
ENSGALG00000033304	MYBL1	2.16247	0.00109811	0.0093728
ENSGALG00000038958	lncRNA	2.15903	0.00348011	0.0216394
ENSGALG00000032348	LTB4R1	2.15306	0.010063	0.0452697
ENSGALG00000029858	lncRNA	2.15173	0.000265063	0.00322635
ENSGALG00000014453	FAM46C	2.15169	0.00104708	0.0090113
ENSGALG00000010692	LRP8	2.15026	0.00709672	0.0355842
ENSGALG00000027247	EOMES	2.14641	0.000309626	0.00360263
ENSGALG00000039140	CD14	2.14583	0.000158208	0.00218907
ENSGALG00000040378	lncRNA	2.13977	0.00129878	0.0105857
ENSGALG00000032558	INSC	2.13051	0.00421462	0.0248498
ENSGALG00000011353	TNNI3K	2.12893	0.00269393	0.0181051
ENSGALG00000045640	SIGLEC1	2.12872	0.00686383	0.0347836
ENSGALG00000041686	LOC107050551	2.12665	0.000269419	0.00326266
ENSGALG00000000892	IL10	2.12458	0.00189843	0.0141739
ENSGALG00000007794	DRD2	2.12395	0.0104136	0.0462714
ENSGALG00000003016	MASP2	2.11106	6.1416e-05	0.00104094
ENSGALG00000001702	EXOC3L1	2.10873	4.12153e-05	0.000787686
ENSGALG00000029249	lncRNA	2.10872	5.09957e-07	2.36185e-05
ENSGALG00000032887	CHIR-B3	2.1049	0.00452666	0.0261135
ENSGALG00000000249	GH	2.1043	1.63375e-06	5.74952e-05
ENSGALG00000015810	CFAP206	2.10208	1.3997e-05	0.000330111
ENSGALG00000032945	lncRNA	2.09939	0.000334316	0.00380992
ENSGALG00000005951	VPS29L	2.09459	0.00410346	0.0243571
ENSGALG00000041414	BHLHE41	2.09387	0.00263276	0.0178673
ENSGALG00000013081	VWC2	2.09291	0.00158608	0.0123233
ENSGALG00000037026	lncRNA	2.08499	0.00844401	0.0400224
ENSGALG00000043238	lncRNA	2.08294	0.00357328	0.0220129
ENSGALG00000044501	lncRNA	2.0808	0.0100009	0.0451003
ENSGALG00000036936	NA	2.08001	0.00265587	0.0179655
ENSGALG00000009063	PASD1	2.07942	0.00120793	0.0100521
ENSGALG00000034646	lncRNA	2.07827	0.000191788	0.00251289
ENSGALG00000032665	lncRNA	2.07765	2.15099e-06	7.31381e-05
ENSGALG00000040205	NA	2.07232	0.00166465	0.012814
ENSGALG00000009868	ZNF330	2.06666	5.05118e-05	0.000904048
ENSGALG00000042620	lncRNA	2.06413	9.89407e-08	6.10419e-06
ENSGALG00000008704	CUBN	2.06211	0.000317754	0.00366641
ENSGALG00000014011	LRMP	2.06193	0.00304965	0.0196689
ENSGALG00000008599	carbohydrate sulfotransferase 9-like	2.05864	5.24405e-07	2.41532e-05
ENSGALG00000041861	TCTN1	2.05292	0.01109	0.0483083
ENSGALG00000001410	SPNS3	2.05276	0.000698423	0.00672419
ENSGALG00000005852	SRMS	2.0456	2.60766e-05	0.000547443
ENSGALG00000029657	LOC107049500	2.04422	0.000544475	0.00552685
ENSGALG00000028448	SH2D1B	2.04112	1.57598e-08	1.31677e-06
ENSGALG00000009307	FAM204A	2.03696	7.99217e-15	6.04027e-12
ENSGALG00000016969	LACC1	2.03686	0.000483174	0.005075
ENSGALG00000038950	MUC2	2.03572	0.0105426	0.0467365
ENSGALG00000008845	HAO1	2.03217	0.000206292	0.00267074
ENSGALG00000027292	gga-mir-6669	2.02955	0.000128397	0.00187105
ENSGALG00000003302	SLC38A8	2.02901	1.72056e-05	0.000388353
ENSGALG00000029955	lncRNA	2.02807	0.000242014	0.00301646
ENSGALG00000046559	PDCD1	2.0204	0.0103581	0.0460984
ENSGALG00000004700	NCF2	2.01429	0.0066057	0.0338677
ENSGALG00000013546	GZMK	2.0117	0.00131083	0.0106412
ENSGALG00000016610	PTRHD1	2.00707	2.96899e-11	6.95288e-09
ENSGALG00000000507	CPNE7	2.00664	2.93784e-05	0.00060083
ENSGALG00000005476	PTH1R	2.00082	4.20165e-07	2.03084e-05
ENSGALG00000041947	LOC107054481	0.499515	9.37133e-05	0.00146033
ENSGALG00000032133	lncRNA	0.498399	5.02598e-06	0.000147384
ENSGALG00000011616	NPFFR2	0.498373	0.00113484	0.00961233
ENSGALG00000038671	LOC422090	0.497437	2.02243e-10	3.6158e-08
ENSGALG00000008910	CERKL	0.497039	1.10024e-05	0.000272634
ENSGALG00000044802	NA	0.496854	8.47706e-05	0.00134236
ENSGALG00000016767	AFF3	0.496292	0.000585411	0.00586011
ENSGALG00000028451	MT4L	0.495648	0.00224296	0.0159171
ENSGALG00000010402	HPGDS	0.494965	0.000179994	0.0024019
ENSGALG00000046087	lncRNA	0.494919	0.00374292	0.0228464
ENSGALG00000034070	GAD67	0.494852	0.00612741	0.0322203
ENSGALG00000015015	CYTL1	0.49459	0.0092557	0.0426064
ENSGALG00000030781	CA2	0.493931	6.61302e-05	0.00110286
ENSGALG00000006680	EHHADH	0.493653	0.000736044	0.00695777
ENSGALG00000041300	NDAHNAKL	0.49274	7.58203e-08	4.8863e-06
ENSGALG00000037852	HSD17B7	0.490993	1.57646e-06	5.62054e-05
ENSGALG00000043764	KCNS2	0.490752	0.000422343	0.00456775
ENSGALG00000002407	HYDIN	0.490103	7.44992e-09	7.03806e-07
ENSGALG00000010457	SAMD15	0.489933	0.00112775	0.00955713
ENSGALG00000030330	ILVBL	0.489461	1.52787e-05	0.000353324
ENSGALG00000045920	HSD17B3	0.489113	0.00209137	0.0151517
ENSGALG00000028459	FAM180A	0.488588	0.00704708	0.0353993
ENSGALG00000005253	C1QTNF8	0.486952	0.0025032	0.0171986
ENSGALG00000006544	SRPK3	0.485451	3.54433e-08	2.58472e-06
ENSGALG00000039185	lncRNA	0.485406	0.000318156	0.00366851
ENSGALG00000008908	NEUROD1	0.485291	1.10319e-06	4.25585e-05
ENSGALG00000036358	LMO3	0.485088	0.00810567	0.0389517
ENSGALG00000015021	TMEM174	0.484091	0.0014111	0.0112909
ENSGALG00000012783	MYBPC1	0.483577	0.00264409	0.0179223
ENSGALG00000041398	H4-I	0.48264	0.00253702	0.0173879
ENSGALG00000032110	LOC107050229	0.482529	0.0111273	0.048395
ENSGALG00000040478	CAPN5	0.482445	2.62277e-10	4.54258e-08
ENSGALG00000026153	FOXO6	0.482375	6.3745e-08	4.2059e-06
ENSGALG00000030425	LOC107049937	0.482185	1.67645e-05	0.000381319
ENSGALG00000015253	COL8A1	0.481518	0.000110609	0.00166737
ENSGALG00000006597	DZIP1L	0.479872	0.00171701	0.0131426
ENSGALG00000001793	MYL10	0.479729	7.38559e-05	0.00120748
ENSGALG00000030614	ADH1C	0.478525	0.000555145	0.00561119
ENSGALG00000023925	CYP2C18	0.478253	0.000961943	0.00846255
ENSGALG00000023581	UTS2R	0.477083	0.00018372	0.00243403
ENSGALG00000043257	lncRNA	0.476992	1.14174e-09	1.4831e-07
ENSGALG00000007624	ANKRD60	0.476982	0.00200675	0.0147493
ENSGALG00000038343	H2AFJ	0.476473	5.36127e-08	3.62365e-06
ENSGALG00000011414	AMDHD1	0.476324	0.00206371	0.0149905
ENSGALG00000010469	CYP4B7	0.476146	0.00939247	0.0430337
ENSGALG00000023439	DFNB59	0.475925	0.00625079	0.0326933
ENSGALG00000014551	TTC38	0.475327	5.35811e-05	0.000938487
ENSGALG00000013753	DOK6	0.472419	1.13481e-06	4.31772e-05
ENSGALG00000002479	MAT1A	0.472179	1.08512e-06	4.21549e-05
ENSGALG00000029852	lncRNA	0.471977	8.64095e-05	0.00136382
ENSGALG00000041341	lncRNA	0.47117	0.0110099	0.0481458
ENSGALG00000016476	TTC32	0.470518	4.36658e-13	2.13539e-10
ENSGALG00000032239	GCHFR	0.470437	1.66767e-06	5.81309e-05
ENSGALG00000005923	NPY4R	0.470376	0.000190156	0.00249741
ENSGALG00000025615	SCARNA11	0.469993	0.00593001	0.0315414
ENSGALG00000041188	lncRNA	0.467122	4.48915e-05	0.000841291
ENSGALG00000032164	lncRNA	0.465828	0.000290936	0.00345035
ENSGALG00000039822	RASSF10	0.465404	4.9798e-05	0.000897066
ENSGALG00000044066	NA	0.463973	0.00646835	0.0333797
ENSGALG00000015117	DRD3	0.46385	0.00137056	0.0110301
ENSGALG00000017137	GJA3	0.463581	0.000233456	0.00293621
ENSGALG00000035540	lncRNA	0.46345	0.00447476	0.025924
ENSGALG00000046162	lncRNA	0.462709	9.90742e-05	0.00151867
ENSGALG00000002714	TMEM132C	0.462168	0.00307949	0.0197794
ENSGALG00000037131	CACNA1A	0.459282	0.00017348	0.00234157
ENSGALG00000023437	NQO1	0.458165	5.03483e-05	0.000902093
ENSGALG00000012623	CFC1	0.458108	0.000149462	0.00209537
ENSGALG00000045641	LOC101748689	0.457508	0.00412814	0.0244788
ENSGALG00000036990	DECR1	0.457427	1.4924e-08	1.2596e-06
ENSGALG00000003657	UNC119	0.457134	7.2639e-08	4.71785e-06
ENSGALG00000016934	PCDH20	0.456881	0.000250146	0.00309003
ENSGALG00000021039	HKDC1	0.456703	0.00118796	0.00993072
ENSGALG00000045925	VTCN1L	0.456528	2.10299e-11	5.37944e-09
ENSGALG00000006598	SORL1	0.455989	7.20247e-06	0.000195999
ENSGALG00000040386	lncRNA	0.454709	0.000114164	0.00171009
ENSGALG00000010858	LRP2	0.453743	0.00864435	0.0407281
ENSGALG00000044434	LOC107049156	0.453562	5.28767e-05	0.000932323
ENSGALG00000007371	IGDCC3	0.453522	1.02921e-07	6.29145e-06
ENSGALG00000013045	TUBA8B	0.4528	0.00089196	0.00801222
ENSGALG00000045938	RBBP8NL	0.450538	0.000482626	0.00507245
ENSGALG00000008918	LAMP5	0.4503	0.00100229	0.00871151
ENSGALG00000014908	FST	0.450218	0.00177557	0.0135052
ENSGALG00000011225	SLC25A47	0.449728	0.005772	0.0309684
ENSGALG00000004495	DNAI2	0.448411	0.00250913	0.0172191
ENSGALG00000031795	lncRNA	0.448399	0.00344676	0.0214883
ENSGALG00000044112	MOB3A	0.447976	1.12283e-05	0.000276994
ENSGALG00000045125	GP5	0.447918	9.7812e-08	6.09108e-06
ENSGALG00000008744	MCF2L2	0.447012	7.92808e-06	0.000210239
ENSGALG00000009514	NRCAM	0.44674	4.38575e-05	0.000828658
ENSGALG00000046600	LOC770295	0.445893	0.00107797	0.00922938
ENSGALG00000046412	AOC3	0.445742	6.40548e-05	0.0010758
ENSGALG00000037156	LOC420807	0.444867	8.08884e-05	0.00129633
ENSGALG00000004436	CYP3A4	0.444572	5.88368e-05	0.00100646
ENSGALG00000023521	ADRA2A	0.443899	9.66898e-05	0.00149272
ENSGALG00000035960	MYO7L2	0.44253	7.70982e-05	0.001247
ENSGALG00000043662	NDRG4	0.442246	0.000581056	0.00582704
ENSGALG00000035376	lncRNA	0.441815	8.4749e-06	0.000220865
ENSGALG00000030324	KIAA1324L	0.441574	2.26609e-09	2.69131e-07
ENSGALG00000037526	USH1	0.441331	0.000328573	0.00375993
ENSGALG00000046400	lncRNA	0.440677	2.77708e-10	4.76026e-08
ENSGALG00000004921	SLC6A1	0.439221	0.000793572	0.00733856
ENSGALG00000015128	AQP4	0.438992	0.000985094	0.008596
ENSGALG00000002507	MBL2	0.438015	0.000839276	0.00766739
ENSGALG00000010792	AGMO	0.43764	0.00410468	0.0243571
ENSGALG00000046444	lncRNA	0.43763	4.80798e-09	4.99639e-07
ENSGALG00000020386	BDKRB1	0.437235	5.76644e-07	2.54996e-05
ENSGALG00000008733	LPAR3	0.436946	2.41299e-11	5.98817e-09
ENSGALG00000005319	CDH8	0.436597	0.000179179	0.00239341
ENSGALG00000033097	GSE1	0.436483	8.3708e-08	5.29207e-06
ENSGALG00000045597	lncRNA	0.43516	1.25282e-06	4.69157e-05
ENSGALG00000029962	DNAH17	0.434211	0.000801537	0.00738923
ENSGALG00000025822	CYP1B1	0.434127	2.74426e-05	0.00056823
ENSGALG00000038140	DDX60	0.433438	0.0022606	0.0159902
ENSGALG00000040800	AKR1B10L4	0.433308	0.000527215	0.0054178
ENSGALG00000039245	STAB2	0.432658	2.75614e-05	0.000569682
ENSGALG00000044804	lncRNA	0.432215	0.000174253	0.0023441
ENSGALG00000012119	MARCO	0.431788	1.54301e-07	8.84675e-06
ENSGALG00000042020	CG-16	0.431416	5.94539e-07	2.60828e-05
ENSGALG00000026361	SLITRK5	0.430939	0.00634417	0.0329639
ENSGALG00000026903	CALB2	0.427365	7.74617e-07	3.18014e-05
ENSGALG00000000653	CNTN2	0.42653	0.000626675	0.00618015
ENSGALG00000030189	lncRNA	0.422861	0.000158265	0.00218907
ENSGALG00000034639	lncRNA	0.422093	2.16469e-06	7.34538e-05
ENSGALG00000005790	DEPTOR	0.422003	3.51157e-06	0.000109523
ENSGALG00000014616	MT3	0.420845	0.000147583	0.00207602
ENSGALG00000009172	OSBPL6	0.417563	3.18345e-07	1.63461e-05
ENSGALG00000043067	lncRNA	0.416619	0.00356367	0.0219782
ENSGALG00000044347	SLC22A13	0.412667	0.00239523	0.0166762
ENSGALG00000006376	TMC3	0.412439	1.00274e-05	0.000252614
ENSGALG00000030866	CPQ	0.411811	4.38021e-09	4.66858e-07
ENSGALG00000015068	GPR6	0.410977	4.66587e-05	0.000864877
ENSGALG00000034810	NEUROG3	0.409503	0.000958928	0.00845392
ENSGALG00000005934	SLC22A13	0.409275	0.00241885	0.0167856
ENSGALG00000035541	LOC101752152	0.407768	0.000399695	0.00436071
ENSGALG00000012061	GPD1L2	0.407109	9.43687e-05	0.00146697
ENSGALG00000043634	NA	0.405907	3.36225e-06	0.000105358
ENSGALG00000039922	NA	0.405573	1.2749e-05	0.000304565
ENSGALG00000037378	RPRML	0.403218	1.60023e-06	5.67539e-05
ENSGALG00000029006	SYPL1	0.402898	4.07749e-06	0.000124169
ENSGALG00000033048	LOC112530355	0.402856	7.78751e-08	4.97293e-06
ENSGALG00000007282	CNGA2	0.402771	0.000828049	0.00757314
ENSGALG00000003520	POLG2	0.401872	1.89885e-12	7.51718e-10
ENSGALG00000035935	UNC13C	0.401385	5.91326e-07	2.60105e-05
ENSGALG00000019509	CCDC102B	0.4013	0.00571023	0.030796
ENSGALG00000045140	USHBP1	0.40122	4.30168e-06	0.000128985
ENSGALG00000013575	IFI6	0.400208	0.00240568	0.0167221
ENSGALG00000012570	TANC1	0.400088	6.42237e-16	8.89873e-13
ENSGALG00000031053	lncRNA	0.399942	0.00915518	0.0422373
ENSGALG00000034982	CYP11A1	0.398982	6.17896e-06	0.000173837
ENSGALG00000005519	TLL2	0.39789	3.96646e-05	0.000767757
ENSGALG00000036299	LOC112531136	0.396649	0.00325347	0.020655
ENSGALG00000014505	FGFBP1	0.396087	7.49109e-05	0.00122232
ENSGALG00000044735	lncRNA	0.395553	5.33283e-05	0.000937142
ENSGALG00000031502	NA	0.393088	0.000666826	0.0064876
ENSGALG00000029697	LOC107049937	0.392787	1.47495e-06	5.30882e-05
ENSGALG00000009639	DDX60	0.390541	0.00140811	0.0112825
ENSGALG00000012089	C14orf37	0.390173	3.28686e-05	0.000656857
ENSGALG00000038364	NOV	0.389093	8.20807e-06	0.000216284
ENSGALG00000036684	lncRNA	0.388927	8.43179e-05	0.00133647
ENSGALG00000037217	lncRNA	0.38762	0.000141137	0.0020023
ENSGALG00000006627	UPB1	0.386164	0.000543368	0.00552442
ENSGALG00000016655	NA	0.386154	1.0532e-08	9.56079e-07
ENSGALG00000025650	RF00009	0.385788	0.00657413	0.0337475
ENSGALG00000034675	XKR9	0.385662	0.00235196	0.0164657
ENSGALG00000030801	CCKAR	0.384825	1.91648e-05	0.000424304
ENSGALG00000046125	lncRNA	0.384508	9.01004e-14	5.16586e-11
ENSGALG00000033729	LOC107049682	0.384484	0.000431224	0.00463457
ENSGALG00000016012	KCNE1	0.382706	0.00233585	0.0163936
ENSGALG00000007765	DUSP21	0.382558	0.000260447	0.00319355
ENSGALG00000034490	GNAL	0.381757	0.000241704	0.00301486
ENSGALG00000034321	HIST1H4B	0.378784	0.000153678	0.00214542
ENSGALG00000002897	SLC16A14	0.378701	1.47512e-06	5.30882e-05
ENSGALG00000041736	FSTL5	0.377647	0.000311716	0.00361378
ENSGALG00000042801	NT5DC4	0.376078	3.99659e-05	0.000771065
ENSGALG00000026790	DMRT2	0.374247	2.46876e-09	2.8705e-07
ENSGALG00000034580	lncRNA	0.373918	0.0048347	0.0272317
ENSGALG00000004502	KIF19	0.373575	0.00118568	0.00991669
ENSGALG00000015595	GPR78	0.372995	0.00716834	0.0358244
ENSGALG00000014463	ACTN2	0.371724	0.00125625	0.0103251
ENSGALG00000041151	lncRNA	0.369225	0.000154574	0.00215432
ENSGALG00000041512	MANBAL7	0.369198	8.30307e-12	2.46527e-09
ENSGALG00000012236	DMC1	0.367257	1.86906e-09	2.2966e-07
ENSGALG00000037321	lncRNA	0.365438	2.6992e-06	8.76554e-05
ENSGALG00000023692	LOC771657	0.365322	4.54091e-05	0.000846432
ENSGALG00000031245	lncRNA	0.364188	6.82975e-08	4.48847e-06
ENSGALG00000044929	LOC112532354	0.363976	0.00857059	0.0404155
ENSGALG00000026945	CIDEC	0.362923	0.00148282	0.0117633
ENSGALG00000029375	lncRNA	0.36173	0.00420128	0.0248152
ENSGALG00000030490	LOC112531135	0.361313	0.00882635	0.0412672
ENSGALG00000010293	RBP	0.359409	3.94307e-10	6.24394e-08
ENSGALG00000045381	lncRNA	0.358499	5.32307e-07	2.4339e-05
ENSGALG00000045737	TBC1D24L	0.357047	0.011479	0.0494586
ENSGALG00000027868	AMER2	0.355669	1.74754e-05	0.000393718
ENSGALG00000031157	UGT1A1	0.35518	1.23461e-05	0.000297937
ENSGALG00000036258	PCDH8	0.35499	7.21074e-09	6.85677e-07
ENSGALG00000006834	CPB1	0.354399	1.44102e-05	0.000338894
ENSGALG00000006513	F9	0.353551	0.00267873	0.0180614
ENSGALG00000007647	MYO3A	0.352495	1.19036e-05	0.000289782
ENSGALG00000013740	SLC20A1	0.351568	8.04312e-07	3.26976e-05
ENSGALG00000001310	TRNAU1AP	0.350679	0.000129186	0.0018776
ENSGALG00000009027	ST6GALNAC3	0.349779	1.4635e-08	1.24788e-06
ENSGALG00000039998	lncRNA	0.349418	1.6405e-06	5.75455e-05
ENSGALG00000002931	REG4	0.348877	7.27733e-06	0.000197069
ENSGALG00000015895	HTR1B	0.348188	0.000447368	0.00478046
ENSGALG00000042160	lncRNA	0.345894	0.00602533	0.0318143
ENSGALG00000002200	ACSM3	0.345784	0.00247015	0.0170529
ENSGALG00000040563	lncRNA	0.34505	9.00373e-07	3.60735e-05
ENSGALG00000020876	AOX2	0.344972	0.000517694	0.00534308
ENSGALG00000016740	OCA2	0.344511	8.83373e-05	0.00138565
ENSGALG00000031709	lncRNA	0.341152	0.00022	0.0028044
ENSGALG00000005188	MINDY4	0.333537	4.24024e-07	2.04355e-05
ENSGALG00000032602	HLA-F10AL3	0.333013	1.26235e-07	7.41665e-06
ENSGALG00000012997	DNAH5	0.332862	2.79273e-06	9.01646e-05
ENSGALG00000029726	lncRNA	0.331031	0.000354714	0.00399311
ENSGALG00000008185	AOX1	0.330885	5.01824e-05	0.000900956
ENSGALG00000009274	HOXD12	0.330418	0.000601173	0.00598042
ENSGALG00000011875	TRPC3	0.330322	6.29217e-07	2.73159e-05
ENSGALG00000035994	ACAD6L	0.329733	2.26013e-12	8.35092e-10
ENSGALG00000042519	MANBAL7	0.328449	1.89995e-16	5.26508e-13
ENSGALG00000044232	LOC112531136	0.327856	0.00770147	0.0376182
ENSGALG00000043984	UVS.2L	0.326188	8.09688e-05	0.00129633
ENSGALG00000029494	BGLAP	0.324185	5.08114e-09	5.18307e-07
ENSGALG00000041959	lncRNA	0.323482	0.000185581	0.0024525
ENSGALG00000046120	LOC101748511	0.323014	0.00242163	0.0167909
ENSGALG00000026161	KCNV2L	0.322182	2.59485e-11	6.32995e-09
ENSGALG00000037439	SLC9A4	0.321636	8.19903e-06	0.000216284
ENSGALG00000031705	lncRNA	0.321261	0.000289084	0.0034382
ENSGALG00000026974	TMEM213	0.321101	0.00197693	0.0146091
ENSGALG00000009552	LOC423277	0.320313	7.51788e-06	0.000202593
ENSGALG00000011040	SCN3A	0.320258	0.00232322	0.0163283
ENSGALG00000045522	C6orf58	0.318855	0.00299073	0.0194595
ENSGALG00000036950	CASP17	0.31691	0.000533935	0.00545986
ENSGALG00000006119	SAXO2	0.316377	2.58022e-05	0.000542369
ENSGALG00000043645	lncRNA	0.316118	0.00150669	0.0119031
ENSGALG00000004879	SLC6A11	0.316114	0.000106271	0.0016122
ENSGALG00000030967	LOC107049564	0.315776	1.15722e-08	1.03446e-06
ENSGALG00000009604	DBX2	0.315676	2.25135e-05	0.000483633
ENSGALG00000005733	WNT8B	0.315457	0.000157583	0.00218344
ENSGALG00000028886	PLGL	0.315033	0.000369336	0.0041017
ENSGALG00000028595	CCNO	0.314751	0.00931933	0.0428045
ENSGALG00000027514	SCEL	0.3129	0.000119756	0.00177521
ENSGALG00000029824	STAB2	0.312314	0.00911695	0.0421545
ENSGALG00000008428	CDK15	0.308725	9.50453e-06	0.00024238
ENSGALG00000043856	UGT1A1	0.307816	5.36214e-05	0.000938487
ENSGALG00000037980	lncRNA	0.307779	5.21371e-05	0.00092517
ENSGALG00000006112	SCN5A	0.307771	3.87316e-07	1.89968e-05
ENSGALG00000013268	DNAH5L	0.307754	1.26301e-05	0.00030347
ENSGALG00000031850	lncRNA	0.306372	2.38602e-06	7.88714e-05
ENSGALG00000029917	SGCA	0.305187	2.22067e-07	1.19492e-05
ENSGALG00000028157	haplotype B12 BG region	0.303912	4.50447e-11	1.0121e-08
ENSGALG00000045154	lncRNA	0.302305	0.000236069	0.00296683
ENSGALG00000005628	COL9A3	0.300544	1.18415e-12	5.46915e-10
ENSGALG00000032191	WNK4	0.298298	8.40023e-09	7.84667e-07
ENSGALG00000044096	RHACD8-4L	0.295905	0.000196692	0.00256703
ENSGALG00000044275	LOC107050048	0.295376	5.01389e-09	5.14604e-07
ENSGALG00000004069	GPR119	0.293589	8.725e-07	3.50412e-05
ENSGALG00000037990	lncRNA	0.292099	0.000205516	0.00266337
ENSGALG00000036113	LOC107055103	0.290076	2.56765e-06	8.42065e-05
ENSGALG00000019211	MAEL	0.290057	2.45934e-12	8.88945e-10
ENSGALG00000035275	lncRNA	0.289139	3.55629e-05	0.000706456
ENSGALG00000042173	lncRNA	0.288488	7.68961e-06	0.000205555
ENSGALG00000041059	NA	0.286288	0.00386403	0.0233881
ENSGALG00000036159	PCDHGA2L	0.285742	4.99898e-05	0.000899545
ENSGALG00000016154	ARC	0.285284	8.64538e-05	0.00136382
ENSGALG00000039722	HIST1H2B7	0.284006	5.82117e-06	0.000167015
ENSGALG00000014884	ISL1	0.28342	7.53933e-05	0.00122778
ENSGALG00000044817	LOC107055470	0.282704	7.55401e-06	0.000202909
ENSGALG00000039764	A2M	0.282321	0.00280538	0.0185689
ENSGALG00000002152	GABRP	0.28012	0.000384512	0.00423116
ENSGALG00000031961	NA	0.278401	9.0972e-06	0.00023451
ENSGALG00000014232	RIBC2	0.277815	3.91994e-05	0.000761412
ENSGALG00000030556	lncRNA	0.277176	0.000105272	0.0015985
ENSGALG00000016570	LOC770996	0.273416	2.61585e-05	0.00054847
ENSGALG00000041284	lncRNA	0.270255	0.000304812	0.00356658
ENSGALG00000036888	CLC2LL	0.269798	2.22903e-05	0.00048008
ENSGALG00000004572	NPPC	0.266705	0.00292885	0.0191675
ENSGALG00000028069	WNT16	0.266488	5.9393e-06	0.000168808
ENSGALG00000030245	DHRS7	0.265271	0.000548523	0.00556455
ENSGALG00000042524	lncRNA	0.265073	3.67927e-05	0.000723968
ENSGALG00000043791	lncRNA	0.257359	1.66559e-06	5.81309e-05
ENSGALG00000045156	LOC101748084	0.256129	3.56665e-05	0.000707669
ENSGALG00000006044	C9H2orf54	0.251902	6.03943e-05	0.00102732
ENSGALG00000007864	ARMC3	0.251128	1.49769e-07	8.61666e-06
ENSGALG00000043760	LOC428383	0.251109	4.9297e-05	0.000893577
ENSGALG00000044727	ANKRD34B	0.249824	1.54933e-06	5.53993e-05
ENSGALG00000004704	TDRD12	0.238958	1.58715e-07	9.03752e-06
ENSGALG00000030797	lncRNA	0.238885	3.54661e-06	0.000110018
ENSGALG00000046639	CYP2AC2	0.238103	4.18073e-06	0.000126158
ENSGALG00000038791	lncRNA	0.235236	2.90583e-09	3.22102e-07
ENSGALG00000042611	LOC101747543	0.234551	2.17177e-11	5.47121e-09
ENSGALG00000038591	lncRNA	0.234181	2.11295e-05	0.000458044
ENSGALG00000037819	WASL	0.230959	0.00342092	0.0213833
ENSGALG00000035652	RNASEH2B	0.230868	1.15605e-11	3.20362e-09
ENSGALG00000036977	lncRNA	0.230526	0.000239224	0.00299517
ENSGALG00000028283	CCDC92B	0.229431	3.00139e-05	0.00061232
ENSGALG00000031037	NA	0.227707	5.13883e-16	8.54434e-13
ENSGALG00000040485	BTN3A3L1	0.226914	9.18099e-12	2.67811e-09
ENSGALG00000035486	lncRNA	0.226583	3.0649e-07	1.58754e-05
ENSGALG00000008552	MAL	0.226101	5.4755e-05	0.000951319
ENSGALG00000029470	lncRNA	0.224561	1.45948e-05	0.000340825
ENSGALG00000012457	SSTR3	0.224329	7.05161e-07	2.96079e-05
ENSGALG00000030184	lncRNA	0.223319	0.000290029	0.00344205
ENSGALG00000043988	lncRNA	0.221039	1.45663e-07	8.46834e-06
ENSGALG00000044751	lncRNA	0.220008	1.03024e-11	2.90336e-09
ENSGALG00000033584	NA	0.217637	0.00561394	0.0304545
ENSGALG00000042008	LOC107050491	0.216737	7.4785e-13	3.55271e-10
ENSGALG00000013659	NOX3	0.216083	0.000848562	0.00773098
ENSGALG00000044174	LOC107050651	0.216014	0.000619386	0.00612279
ENSGALG00000044110	lncRNA	0.214755	0.00587298	0.0313483
ENSGALG00000030671	NA	0.213897	0.00583715	0.0312072
ENSGALG00000013684	SGCZ	0.211221	3.36472e-06	0.000105358
ENSGALG00000029432	lncRNA	0.210133	0.000916082	0.00818029
ENSGALG00000008912	ABCB1	0.209911	3.52709e-05	0.000701967
ENSGALG00000031203	NA	0.209647	1.18086e-06	4.46229e-05
ENSGALG00000044065	CHIR-AB-600	0.209408	0.000817332	0.0075093
ENSGALG00000028214	OTOP3	0.209402	5.5675e-07	2.48179e-05
ENSGALG00000040034	MANBAL3	0.206732	3.87259e-13	1.9512e-10
ENSGALG00000036989	lncRNA	0.205154	7.73962e-05	0.00125008
ENSGALG00000003334	METTL11B	0.202233	2.72816e-06	8.84232e-05
ENSGALG00000046332	lncRNA	0.197445	0.00307664	0.0197755
ENSGALG00000035251	NA	0.197267	0.000188907	0.00248494
ENSGALG00000044876	NA	0.194598	0.000261442	0.00319828
ENSGALG00000026531	carbohydrate sulfotransferase 14	0.192357	6.99676e-14	4.15482e-11
ENSGALG00000030166	lncRNA	0.191747	5.39813e-07	2.45046e-05
ENSGALG00000012988	B4GALNT3	0.190479	7.94019e-10	1.12839e-07
ENSGALG00000007065	GJD4	0.188392	0.000623135	0.00615317
ENSGALG00000044916	lncRNA	0.188132	0.000240138	0.00300083
ENSGALG00000045481	NA	0.187298	0.000696577	0.0067142
ENSGALG00000008440	CHST1	0.185388	1.36954e-06	5.0379e-05
ENSGALG00000044384	CABLES1	0.182079	4.59549e-09	4.83603e-07
ENSGALG00000046410	CD8 alpha chain-like	0.181129	3.77193e-07	1.86654e-05
ENSGALG00000039054	AT1	0.179704	5.58972e-09	5.59882e-07
ENSGALG00000029186	lncRNA	0.179104	2.99938e-06	9.57212e-05
ENSGALG00000043979	lncRNA	0.179028	0.00378605	0.023042
ENSGALG00000003713	CLCNKB	0.17761	0.000122405	0.00180429
ENSGALG00000030876	LOC107054716	0.174103	6.33525e-15	5.01601e-12
ENSGALG00000046106	NA	0.174094	0.00165834	0.0127831
ENSGALG00000043059	lncRNA	0.173646	0.000489952	0.00512677
ENSGALG00000009468	LOC425001	0.173432	3.85133e-06	0.00011793
ENSGALG00000032922	GSTM2	0.17274	1.37865e-13	7.64094e-11
ENSGALG00000016125	LCA5L	0.168241	7.58981e-16	9.70737e-13
ENSGALG00000035694	LOC107049115	0.166684	2.62685e-11	6.32995e-09
ENSGALG00000024357	NA	0.166232	2.76146e-15	2.70087e-12
ENSGALG00000039273	lncRNA	0.165817	1.37321e-05	0.000325247
ENSGALG00000028016	GBE	0.165406	6.01596e-10	8.85198e-08
ENSGALG00000032704	LOC107055482	0.160999	0.000209823	0.00270444
ENSGALG00000031742	ZNF629L	0.160903	0.00135509	0.0109481
ENSGALG00000045387	CLEC2D2L	0.16023	0.000562094	0.00566764
ENSGALG00000016165	TFF2	0.159168	2.94819e-10	5.002e-08
ENSGALG00000032968	lncRNA	0.154944	1.1543e-07	6.92869e-06
ENSGALG00000040055	MANBAL5	0.151084	4.4195e-15	3.86753e-12
ENSGALG00000043474	lncRNA	0.150771	1.15893e-05	0.000284212
ENSGALG00000043659	LOC112531013	0.150123	9.74921e-09	8.9066e-07
ENSGALG00000042706	TMC2	0.148599	0.000129999	0.00188613
ENSGALG00000034401	lncRNA	0.14853	0.000311889	0.00361378
ENSGALG00000043900	lncRNA	0.142194	0.00597841	0.0316469
ENSGALG00000017341	OR52B2	0.141936	1.82831e-08	1.50491e-06
ENSGALG00000045523	NA	0.141	1.75022e-16	5.26508e-13
ENSGALG00000032129	lncRNA	0.135932	2.04319e-07	1.1102e-05
ENSGALG00000033116	CLC2DL3	0.13414	4.27411e-16	7.89617e-13
ENSGALG00000038920	lncRNA	0.133994	3.44886e-07	1.73245e-05
ENSGALG00000043076	lncRNA	0.133882	3.16477e-08	2.34914e-06
ENSGALG00000035647	NA	0.133169	1.96089e-07	1.07221e-05
ENSGALG00000016196	CBS	0.131093	4.78079e-05	0.000878344
ENSGALG00000039984	MAF1	0.128299	3.46651e-12	1.17852e-09
ENSGALG00000044555	NA	0.127346	6.61707e-14	4.07489e-11
ENSGALG00000042195	lncRNA	0.126199	1.0317e-05	0.000257957
ENSGALG00000032674	lncRNA	0.123697	6.28788e-11	1.35777e-08
ENSGALG00000012869	OVA	0.120861	2.65944e-05	0.000555252
ENSGALG00000034920	lncRNA	0.119683	9.15905e-09	8.41368e-07
ENSGALG00000033411	LOC100859549	0.119658	1.52179e-08	1.27792e-06
ENSGALG00000024365	NA	0.118789	5.89444e-16	8.89873e-13
ENSGALG00000041312	lncRNA	0.11877	0.000137334	0.00196278
ENSGALG00000029853	lncRNA	0.109623	3.05671e-10	5.09691e-08
ENSGALG00000034980	NA	0.105846	2.6653e-06	8.67239e-05
ENSGALG00000023818	HSPB9	0.105594	0.0007992	0.00737829
ENSGALG00000041588	lncRNA	0.104241	1.87012e-11	4.93564e-09
ENSGALG00000040038	MLC1	0.103651	5.09525e-07	2.36185e-05
ENSGALG00000042031	GPX2	0.102725	1.80779e-12	7.51454e-10
ENSGALG00000044370	LOC107050349	0.100591	1.22359e-10	2.31189e-08
ENSGALG00000017246	ME3	0.100522	3.19747e-16	7.59492e-13
ENSGALG00000036735	lncRNA	0.0998157	0.00022011	0.0028044
ENSGALG00000042454	DCDC2	0.0993272	4.46044e-10	6.93118e-08
ENSGALG00000032715	LOC107050463	0.0982338	8.31752e-11	1.66621e-08
ENSGALG00000031807	LOC768786	0.0943352	9.86169e-08	6.10419e-06
ENSGALG00000041070	LOC100859910	0.0920851	4.73959e-12	1.5452e-09
ENSGALG00000038410	NA	0.0904514	1.05028e-07	6.39672e-06
ENSGALG00000009844	ACTC1	0.089846	3.28802e-11	7.59303e-09
ENSGALG00000009006	STEAP1	0.0887846	7.07375e-09	6.8381e-07
ENSGALG00000046113	lncRNA	0.0867097	6.67165e-06	0.000185031
ENSGALG00000037765	lncRNA	0.0853916	3.1458e-19	2.61526e-15
ENSGALG00000045285	lncRNA	0.080761	0.00783692	0.0380785
ENSGALG00000016699	OPN5L2	0.0703217	3.15046e-05	0.00063726
ENSGALG00000043130	NA	0.0698012	1.6065e-07	9.11648e-06
ENSGALG00000045290	NA	0.0664563	6.86832e-08	4.49604e-06
ENSGALG00000045589	lncRNA	0.065797	1.87666e-05	0.000417155
ENSGALG00000045073	lncRNA	0.0540288	1.09539e-05	0.000271837
ENSGALG00000041718	NA	0.0536007	3.65943e-05	0.000720917
ENSGALG00000044512	lncRNA	0.0475051	2.80673e-07	1.46503e-05
ENSGALG00000031450	MYO7A	0.0464842	2.65277e-09	3.02593e-07
ENSGALG00000037627	lncRNA	0.0462814	0.00105429	0.00906867
ENSGALG00000006662	BPIFB3	0.0386627	1.18873e-07	7.08425e-06
ENSGALG00000030449	NA	0.0382239	4.02232e-08	2.85404e-06
ENSGALG00000034611	lncRNA	0.0334786	1.77641e-11	4.76394e-09
ENSGALG00000046331	DMBT1L	0.0325427	3.2321e-06	0.000102362
ENSGALG00000037194	lncRNA	0.0294022	3.18526e-07	1.63461e-05
ENSGALG00000019325	LOC417973	0.0284686	4.08094e-11	9.29504e-09
ENSGALG00000034329	lncRNA	0.0257343	1.9913e-05	0.000434506
ENSGALG00000032928	lncRNA	0.0231097	0.000332765	0.00380006
ENSGALG00000046145	lncRNA	0.0168874	3.68599e-16	7.66087e-13
ENSGALG00000046496	LOC107049153	0.012885	0.00751309	0.0370134
ENSGALG00000038633	LOC107050061	0.0127952	1.32842e-10	2.45418e-08
ENSGALG00000040734	FOXM1	0.00901102	1.10476e-09	1.44637e-07
ENSGALG00000033718	LOC107050538	0.00891853	8.55208e-06	0.000222514
ENSGALG00000033992	LOC421502	0.00850326	1.66215e-12	7.20791e-10
ENSGALG00000039843	lncRNA	0.0080452	3.99534e-05	0.000771065
ENSGALG00000040150	lncRNA	0.00785618	4.37674e-09	4.66858e-07
ENSGALG00000044228	lncRNA	0.00639847	1.43957e-06	5.23759e-05
ENSGALG00000033283	NA	0.00600895	8.14852e-11	1.65226e-08
ENSGALG00000041767	SPAG4	0.00108446	4.83196e-08	3.34754e-06
