# Supplementary material for: Transcriptomic analysis of caecal tissue in inbred chicken lines that exhibit heritable differences in resistance to Campylobacter jejuni
Source: BMC Genomics. 2021 Jun 4;22:411. doi: 10.1186/s12864-021-07748-2 (PMC8176612; doi:10.1186/s12864-021-07748-2)
Supplement: Supplementary file 7 — Additional file 7: Table S4. Significant GO Terms associated with DEGs in the caecal tonsils between line N and line 61 control birds. Upregulated GO terms are associated with genes with higher expression in line N and downregulated GO terms are associated with genes with higher expression in line 61. DEGs were identified between all six control birds of each line. FDR: False Discovery Rate. [file 12864_2021_7748_MOESM7_ESM.xlsx]

## Sheet: Sheet1
GO Term	No. of Genes	Direction	PValue	FDR
GO_NEGATIVE_REGULATION_OF_VIRAL_RELEASE_FROM_HOST_CELL	6	Down	0.001	0.010774
GO_POSITIVE_REGULATION_OF_ACTION_POTENTIAL	4	Down	0.001	0.010774
GO_G_PROTEIN_COUPLED_PHOTORECEPTOR_ACTIVITY	4	Up	0.001	0.010774
GO_DETECTION_OF_MOLECULE_OF_BACTERIAL_ORIGIN	3	Up	0.001	0.010774
GO_OLFACTORY_RECEPTOR_ACTIVITY	1	Down	0.001	0.010774
GO_VITAMIN_D_METABOLIC_PROCESS	6	Down	0.001	0.010774
GO_NEGATIVE_REGULATION_OF_INTERLEUKIN_1_BETA_PRODUCTION	6	Up	0.001	0.010774
GO_NEGATIVE_REGULATION_OF_LEUKOCYTE_CHEMOTAXIS	6	Down	0.001	0.010774
GO_NEGATIVE_REGULATION_OF_HEMATOPOIETIC_PROGENITOR_CELL_DIFFERENTIATION	5	Up	0.001	0.010774
GO_GAMMA_TUBULIN_COMPLEX	12	Up	0.001	0.010774
