# Supplementary material for: Transcriptomic analysis of caecal tissue in inbred chicken lines that exhibit heritable differences in resistance to Campylobacter jejuni
Source: BMC Genomics. 2021 Jun 4;22:411. doi: 10.1186/s12864-021-07748-2 (PMC8176612; doi:10.1186/s12864-021-07748-2)
Supplement: Supplementary file 10 — Additional file 10: Table S5. STAR Alignment statistics for RNA-Seq transcript reads. l6: line 61, ln: line N, i: infected, c: control, b: bird, dpi: days post-infection. [file 12864_2021_7748_MOESM10_ESM.xlsx]

## Sheet: STAR alignment
Alingment with STAR
Sample	Input reads	Uniquely mapped reads	% of reads mapped uniquely	Multimapped reads	% of reads mapped to multiple loci	% of unmapped reads
l6_c_b1_1dpi	55003002	50685441	92.15	2710418	4.93	2.92
l6_c_b4_1dpi	52528786	48152444	91.67	2421335	4.61	3.72
l6_c_b5_1dpi	54345654	50247603	92.46	2618967	4.74	2.8
l6_c_b1_5dpi	52793133	48548520	91.96	2491670	4.64	3.39
l6_c_b2_5dpi	57335574	52979276	92.4	2571024	4.42	3.17
l6_c_b5_5dpi	60167568	55572000	92.36	2790834	4.56	3.08
l6_i_b1_1dpi	63973931	59219385	92.57	2828429	4.42	3.01
l6_i_b5_1dpi	62037660	57750194	93.09	2688848	4.34	2.57
l6_i_b6_1dpi	63169305	58584322	92.74	2796252	4.43	2.83
l6_i_b1_5dpi	61430711	57060923	92.89	2706717	4.41	2.71
l6_i_b2_5dpi	60344223	55963495	92.74	2657337	4.41	2.86
l6_i_b6_5dpi	59151978	54818964	92.67	2737747	4.63	2.7
ln_c_b1_1dpi	54632692	49575080	90.74	2612622	4.78	4.48
ln_c_b2_1dpi	56395476	51685694	91.65	2509199	4.45	3.9
ln_c_b3_1dpi	52033338	48022478	92.29	2470727	4.75	2.96
ln_c_b1_5dpi	62007273	57614993	92.92	2683727	4.33	2.76
ln_c_b2_5dpi	60903694	56449610	92.69	2772839	4.55	2.76
ln_c_b3_5dpi	66264206	61703501	93.12	2847230	4.3	2.58
ln_i_b1_1dpi	69139785	63692201	92.12	3178213	4.6	3.28
ln_i_b5_1dpi	63387606	58853674	92.85	2809777	4.43	2.72
ln_i_b6_1dpi	63129131	44008673	69.71	2224658	3.52	26.76
ln_i_b1_5dpi	64043939	59506302	92.91	2751083	4.29	2.79
ln_i_b2_5dpi	60842903	56526550	92.91	2763136	4.54	2.55
ln_i_b6_5dpi	67720603	62809081	92.75	2954314	4.36	2.89

## Sheet: Feature_counts stats
http://bioinf.wehi.edu.au/featureCounts/
Status	l6_c_b1_1dpi	l6_c_b1_5dpi	l6_c_b2_5dpi	l6_c_b4_1dpi	l6_c_b5_1dpi	l6_c_b5_5dpi	l6_i_b1_1dpi	l6_i_b1_5dpi	l6_i_b2_5dpi	l6_i_b5_1dpi	l6_i_b6_1dpi	l6_i_b6_5dpi	ln_c_b1_1dpi	ln_c_b1_5dpi	ln_c_b2_1dpi	ln_c_b2_5dpi	ln_c_b3_1dpi	ln_c_b3_5dpi	ln_i_b1_1dpi	ln_i_b1_5dpi	ln_i_b2_5dpi	ln_i_b5_1dpi	ln_i_b6_1dpi	ln_i_b6_5dpi
Assigned	37534414	35782119	38824400	35412899	36736895	40704207	42677821	41993519	41228961	42821821	43588198	40409025	36615231	42654067	37353385	41177797	34993074	45096198	47170640	43103587	41433031	42517309	32854496	45978467
Unassigned_Ambiguity	186155	186784	202317	176174	176342	205714	214245	218891	206915	214282	225018	198433	181801	209397	191906	205033	181022	224088	257370	216015	209585	210437	172850	233763
Unassigned_MultiMapping	15552662	13411030	12893926	12716450	13942272	14948620	14613682	13652134	13582822	13583960	14204936	14671668	13815102	13875850	12557500	14808682	13183068	14317190	16911808	13676856	14871768	14391458	11947176	14929934
Unassigned_NoFeatures	63650313	61128137	66931835	60715815	63581969	70234079	75546704	71909436	70491114	72464285	73355428	69030470	62353128	72366522	65826097	71516390	60870860	78086716	79956392	75693002	71410484	74979602	54990000	79405932
Unassigned_Unmapped	3467526	3788218	3895314	4131588	3240638	3884846	4074906	3619416	3670624	3419166	3855144	3416444	5270230	3606478	4706396	3624286	3356064	3690778	4900524	3846836	3329594	3720634	34019872	4178352
Unassigned_MappingQuality	0	0	0	0	0	0	0	0	0	0	0	0	0	0	0	0	0	0	0	0	0	0	0	0
Unassigned_FragmentLength	0	0	0	0	0	0	0	0	0	0	0	0	0	0	0	0	0	0	0	0	0	0	0	0
Unassigned_Chimera	0	0	0	0	0	0	0	0	0	0	0	0	0	0	0	0	0	0	0	0	0	0	0	0
Unassigned_Secondary	0	0	0	0	0	0	0	0	0	0	0	0	0	0	0	0	0	0	0	0	0	0	0	0
Unassigned_Nonjunction	0	0	0	0	0	0	0	0	0	0	0	0	0	0	0	0	0	0	0	0	0	0	0	0
Unassigned_Duplicate	0	0	0	0	0	0	0	0	0	0	0	0	0	0	0	0	0	0	0	0	0	0	0	0
total	120391070	114296288	122747792	113152926	117678116	129977466	137127358	131393396	129180436	132503514	135228724	127726040	118235492	132712314	120635284	131332188	112584088	141414970	149196734	136536296	131254462	135819440	133984394	144726448
