# Supplementary material for: Transcriptomic analysis of caecal tissue in inbred chicken lines that exhibit heritable differences in resistance to Campylobacter jejuni
Source: BMC Genomics. 2021 Jun 4;22:411. doi: 10.1186/s12864-021-07748-2 (PMC8176612; doi:10.1186/s12864-021-07748-2)
Supplement: Supplementary file 11 — Additional file 11: Table S6. Primer sequences for qRT-PCR [file 12864_2021_7748_MOESM11_ESM.xlsx]

## Sheet: Sheet1
Target Gene	Primer Sequence 5' - 3'	Ensembl ID
IL10	GAGTTTAAGGGGACCTTTGGCT	ENSGALG00000000892
	ATGACTGGTGCTGGTCTGCA
TLR4	GTCCGTGCCTGGAGGTCAT	ENSGALG00000007001
	CAATTTCAGACTGTTGAAACTGAGGT
HBP1	AGGAATGGCAGGACATCGAA	ENSGALG00000008050
	CGGAGCCATAGCCCTTGTAA
IL1RL1	TCCAGAGGAAATATGATGGTGTATG	ENSGALG00000016785
	CACTGTGGGGACATCTGACA
PTGR2	AGTGCCAGTGGCTGAAAACT	ENSGALG00000009269
	TCATTCGGCAGCGCATGTAT
GPX2	TGGTCCTCATCGAGAACGTG	ENSGALG00000042031
	CGTTCTCCTGGTAGCCGAA
MARCO	ACATAAGCGAGCCTCGAATCC	ENSGALG00000012119
	TCCTGCCGTTTCAGCATCTC
RBP2	GAACACACCAAAGGACTCGATAACC	ENSGALG00000005327
	GTCTTCACACGTCAGTTCCAGATAC
ST3GAL4	TGGTGATCAGGCTGAACAACG	ENSGALG00000029747
	CCATCCACTGGAAGTCCACG
JCHAIN	TCCTTGTGGCAGGTTATCAATGG	ENSGALG00000011551
	TTCTCTCCAGGACTTCTTCCTCA
GJD4	CCTGGATGCTCCAATGTTTGCTATG	ENSGALG00000007065
	GACAAGATCACTCACCAAACAGTGC
AVBD10	GCTCAGCAGACCCACTTTTC	ENSGALG00000016667
	CTGCGCCGGAATCTTGG
MUC2	GAATGCACCTGTGATTCAGGCAG	ENSGALG00000038950
	CATTCACAGCACTCTTGGCCAAC
